# Supplementary material for: SLC22 Transporters in the Fly Renal System Regulate Response to Oxidative Stress In Vivo
Source: Int J Mol Sci. 2021 Dec 14;22(24):13407. doi: 10.3390/ijms222413407 (PMC8706193; doi:10.3390/ijms222413407)
Supplement: Supplementary file 1 [file ijms-22-13407-s001.zip]

Archive with 1 entries (1 files):
- ijms-1484415-supplementary.pdf
